# Supplementary material for: Isopropanol Electro-Oxidation on PtCu Alloys for Aqueous Organic Redox Chemistry Toward Energy Storage
Source: Molecules. 2025 Oct 9;30(19):4027. doi: 10.3390/molecules30194027 (PMC12525896; doi:10.3390/molecules30194027)
Supplement: Supplementary file 1 [file molecules-30-04027-s001.zip]

Archive with 1 entries (1 files):
- molecules-3861812-supplementary.pdf
